# Supplementary material for: Phylogeny and biogeography of Sumatra´s cloud forest lizards of the genus Dendragama and status of Acanthosaura schneideri
Source: Zookeys. 2020 Nov 18;995:127–53. doi: 10.3897/zookeys.995.49355 (PMC7688618; doi:10.3897/zookeys.995.49355)
Supplement: XML Treatment for Dendragama schneideri [file zookeys.995.49355-treatment1.xml]

<!DOCTYPE tp:taxon-treatment
  PUBLIC "-//TaxonX//DTD Taxonomic Treatment Publishing DTD v0 20100105//EN" "tax-treatment-NSO.dtd">
<tp:taxon-treatment xmlns:tp="http://www.plazi.org/taxpub"><tp:treatment-meta><kwd-group><label>Taxon classification</label><kwd><named-content xmlns:xlink="http://www.w3.org/1999/xlink" content-type="kingdom">Animalia</named-content></kwd><kwd><named-content xmlns:xlink="http://www.w3.org/1999/xlink" content-type="order">Squamata</named-content></kwd><kwd><named-content xmlns:xlink="http://www.w3.org/1999/xlink" content-type="family">Agamidae</named-content></kwd></kwd-group><mixed-citation publication-type="journal"><person-group><name><surname>Shaney</surname><given-names>Kyle J.</given-names></name><name><surname>Harvey</surname><given-names>Michael B.</given-names></name><name><surname>Hamidy</surname><given-names>Amir</given-names></name><name><surname>Kurniawan</surname><given-names>Nia</given-names></name><name><surname>Smith</surname><given-names>Eric N.</given-names></name></person-group><article-title>Phylogeny and biogeography of Sumatra´s cloud forest lizards of the genus <italic><tp:taxon-name><tp:taxon-name-part taxon-name-part-type="genus" reg="Dendragama">Dendragama</tp:taxon-name-part></tp:taxon-name></italic> and status of <italic><tp:taxon-name><tp:taxon-name-part taxon-name-part-type="genus" reg="Acanthosaura">Acanthosaura</tp:taxon-name-part> <tp:taxon-name-part taxon-name-part-type="species" reg="schneideri">schneideri</tp:taxon-name-part></tp:taxon-name></italic></article-title><source>Zookeys</source><day>18</day><month>11</month><year>2020</year><volume>995</volume><fpage>127</fpage><lpage>153</lpage><pub-id pub-id-type="doi">10.3897/zookeys.995.49355</pub-id></mixed-citation></tp:treatment-meta><tp:nomenclature><label>Redescription of</label><tp:taxon-name><object-id xmlns:xlink="http://www.w3.org/1999/xlink" content-type="arpha" xlink:type="simple">472F0E5D-822D-58E5-86B1-9705FD60F456</object-id>
              <tp:taxon-name-part taxon-name-part-type="genus" reg="Dendragama">Dendragama</tp:taxon-name-part>
              <tp:taxon-name-part taxon-name-part-type="species" reg="schneideri">schneideri</tp:taxon-name-part>
            </tp:taxon-name><tp:nomenclature-citation-list><tp:nomenclature-citation><tp:taxon-name>
                  <tp:taxon-name-part taxon-name-part-type="genus" reg="Acanthosaura">Acanthosaura</tp:taxon-name-part> <tp:taxon-name-part taxon-name-part-type="species" reg="schneideri">schneideri</tp:taxon-name-part></tp:taxon-name><comment><xref ref-type="bibr" rid="B1">Ahl 1926</xref>: 186, Simbolon, Battaker-Hochebene, Sumatra.</comment></tp:nomenclature-citation><tp:nomenclature-citation><tp:taxon-name>
                  <tp:taxon-name-part taxon-name-part-type="genus" reg="Dendragama">Dendragama</tp:taxon-name-part> <tp:taxon-name-part taxon-name-part-type="species" reg="boulengeri">boulengeri</tp:taxon-name-part></tp:taxon-name><comment>: <xref ref-type="bibr" rid="B45">Werner 1900</xref>, <xref ref-type="bibr" rid="B37">Schenkel 1901</xref>, De Rooij 1915 (in part): 119, <xref ref-type="bibr" rid="B46">Wermuth 1967</xref>, Häupl 1994, Manthey and Grossmen 1997 (in part): 166–167, <xref ref-type="bibr" rid="B6">Denzer et al. 1997</xref>, <xref ref-type="bibr" rid="B14">Hallermann 2000</xref>.</comment></tp:nomenclature-citation></tp:nomenclature-citation-list></tp:nomenclature><tp:treatment-sec sec-type="Holotype" id="SECID0EABBG"><title>Holotype.</title><p>An adult male (ZMB 15664, Fig. <xref ref-type="fig" rid="F5">5</xref>) from “Simbolon, Battaker-Hochebene, Sumatra (= Simbolon, Sumatra Utara Province, Indonesia.)”. Approximate GPS locality <named-content xmlns:xlink="http://www.w3.org/1999/xlink" content-type="dwc:verbatimCoordinates" xlink:type="simple"><named-content content-type="geo-json" specific-use="{&#34;type&#34;:&#34;Point&#34;,&#34;coordinates&#34;:[98.923650,3.005538]}" id="NCID0ENBBG" xlink:type="simple">3.005538°N, 98.923650°E</named-content></named-content>.</p><fig id="F5" position="float" orientation="portrait"><object-id xmlns:xlink="http://www.w3.org/1999/xlink" content-type="doi" xlink:type="simple">10.3897/zookeys.995.49355.figure5</object-id><object-id xmlns:xlink="http://www.w3.org/1999/xlink" content-type="arpha" xlink:type="simple">D7F76A38-86C5-5494-A44B-2D0BB33D6873</object-id><label>Figure 5.</label><caption><p><bold>A, C</bold> holotype of <italic><tp:taxon-name><tp:taxon-name-part taxon-name-part-type="genus" reg="Dendragama">D.</tp:taxon-name-part> <tp:taxon-name-part taxon-name-part-type="species" reg="schneideri">schneideri</tp:taxon-name-part></tp:taxon-name></italic> from two different angles (photographs by MBH) <bold>D</bold> specimen MZB 12098 from the same angles (photographs by ENS).</p></caption><graphic xmlns:xlink="http://www.w3.org/1999/xlink" xlink:href="zookeys-995-127-g005.jpg" position="float" orientation="portrait" xlink:type="simple" id="oo_476872.jpg"><uri content-type="original_file" xlink:type="simple">https://binary.pensoft.net/fig/476872</uri></graphic></fig></tp:treatment-sec><tp:treatment-sec sec-type="material" id="SECID0EOCBG"><title>Referred material.</title><p>All specimens were collected in Sumatra Utara near the type locality. Four specimens (UTA 62872, <named-content xmlns:xlink="http://www.w3.org/1999/xlink" content-type="dwc:verbatimCoordinates" xlink:type="simple"><named-content content-type="geo-json" specific-use="{&#34;type&#34;:&#34;Point&#34;,&#34;coordinates&#34;:[98.451600,2.910320]}" id="NCID0EXCBG" xlink:type="simple">2.91032°N, 98.4516°E</named-content></named-content>; UTA 62873, <named-content xmlns:xlink="http://www.w3.org/1999/xlink" content-type="dwc:verbatimCoordinates" xlink:type="simple"><named-content content-type="geo-json" specific-use="{&#34;type&#34;:&#34;Point&#34;,&#34;coordinates&#34;:[98.460910,2.913290]}" id="NCID0E6CBG" xlink:type="simple">2.91329°N, 98.46091°E</named-content></named-content>; UTA 62874, <named-content xmlns:xlink="http://www.w3.org/1999/xlink" content-type="dwc:verbatimCoordinates" xlink:type="simple"><named-content content-type="geo-json" specific-use="{&#34;type&#34;:&#34;Point&#34;,&#34;coordinates&#34;:[98.462220,2.912100]}" id="NCID0EHDBG" xlink:type="simple">2.9121°N, 98.46222°E</named-content></named-content>; MZB 14126, <named-content xmlns:xlink="http://www.w3.org/1999/xlink" content-type="dwc:verbatimCoordinates" xlink:type="simple"><named-content content-type="geo-json" specific-use="{&#34;type&#34;:&#34;Point&#34;,&#34;coordinates&#34;:[98.465380,2.911890]}" id="NCID0EPDBG" xlink:type="simple">2.91189°N, 98.46538°E</named-content></named-content>) from Mount Sibuatan, 1595–1883 m. Two specimens (UTA 62863, <named-content xmlns:xlink="http://www.w3.org/1999/xlink" content-type="dwc:verbatimCoordinates" xlink:type="simple"><named-content content-type="geo-json" specific-use="{&#34;type&#34;:&#34;Point&#34;,&#34;coordinates&#34;:[98.499550,3.214300]}" id="NCID0EXDBG" xlink:type="simple">3.2143°N, 98.49955°E</named-content></named-content>; MZB 14127, <named-content xmlns:xlink="http://www.w3.org/1999/xlink" content-type="dwc:verbatimCoordinates" xlink:type="simple"><named-content content-type="geo-json" specific-use="{&#34;type&#34;:&#34;Point&#34;,&#34;coordinates&#34;:[98.499550,3.214300]}" id="NCID0E6DBG" xlink:type="simple">3.2143°N, 98.49955°E</named-content></named-content>) from Sibayak, 1550 m. Two specimens (UTA 62865, <named-content xmlns:xlink="http://www.w3.org/1999/xlink" content-type="dwc:verbatimCoordinates" xlink:type="simple"><named-content content-type="geo-json" specific-use="{&#34;type&#34;:&#34;Point&#34;,&#34;coordinates&#34;:[98.519740,3.225760]}" id="NCID0EHEBG" xlink:type="simple">3.22576°N, 98.51974°E</named-content></named-content>; UTA 62866, <named-content xmlns:xlink="http://www.w3.org/1999/xlink" content-type="dwc:verbatimCoordinates" xlink:type="simple"><named-content content-type="geo-json" specific-use="{&#34;type&#34;:&#34;Point&#34;,&#34;coordinates&#34;:[98.519740,3.206370]}" id="NCID0EPEBG" xlink:type="simple">3.20637°N, 98.51974°E</named-content></named-content>) from the vicinity of Peceran, 1530–1727 m. One specimen (UTA 62870, <named-content xmlns:xlink="http://www.w3.org/1999/xlink" content-type="dwc:verbatimCoordinates" xlink:type="simple"><named-content content-type="geo-json" specific-use="{&#34;type&#34;:&#34;Point&#34;,&#34;coordinates&#34;:[99.939210,2.591100]}" id="NCID0EXEBG" xlink:type="simple">2.5911°N, 99.93921°E</named-content></named-content>) from Mount Pangulubao, 1258 m. One specimen (UTA 62871, <named-content xmlns:xlink="http://www.w3.org/1999/xlink" content-type="dwc:verbatimCoordinates" xlink:type="simple"><named-content content-type="geo-json" specific-use="{&#34;type&#34;:&#34;Point&#34;,&#34;coordinates&#34;:[98.636120,2.170600]}" id="NCID0E6EBG" xlink:type="simple">2.1706°N, 98.63612°E</named-content></named-content>) from an unnamed road near Onan Ganjang, 1231 m. One specimen (MZB 12098, <named-content xmlns:xlink="http://www.w3.org/1999/xlink" content-type="dwc:verbatimCoordinates" xlink:type="simple"><named-content content-type="geo-json" specific-use="{&#34;type&#34;:&#34;Point&#34;,&#34;coordinates&#34;:[98.591060,2.561030]}" id="NCID0EHFBG" xlink:type="simple">2.56103°N, 98.59106°E</named-content></named-content>) from the vicinity of Tele, 1768 m.</p></tp:treatment-sec><tp:treatment-sec sec-type="diagnosis" id="SECID0EMFBG"><title>Diagnosis.</title><p>A species reaching at least 201 mm in total length (<abbrev xmlns:xlink="http://www.w3.org/1999/xlink" xlink:title="snout-vent length" id="ABBRID0ESFBG" xlink:type="simple">SVL</abbrev>) and distinguished from congeners by the following characters: (1) midbody scales 58–67; (2) dorsal scales heterogeneous across flanks (Fig. <xref ref-type="fig" rid="F6">6</xref>); (3) strongly keeled white/yellow scales randomly distributed along flanks (more numerous and distinct in females); (4) ventral scales 48–59; (5) banding pattern along flanks often muddled, but typically vertical when present; (6) mouth and tongue pink to red in life; (7) narrow, vertical black stripes across dorsal crest, limbs, digits and most of tail; (8) female color in life dark brown, yellow and black with amber coloration on underside, while males green and lacking amber coloration along ventral surface; (9) dorsal and nuchal crest clearly separated by 5–9 dorsal scales; (10) dorsal crest serrate, extending to base of the tail, comprised of 23–31 projecting, triangular scales; (11) a series of 3–4 enlarged tubercles present along the chin of males and females; (12) A series of 12–18 strongly keeled, white/yellow femoral spines present (combined count on both sides).</p><fig id="F6" position="float" orientation="portrait"><object-id xmlns:xlink="http://www.w3.org/1999/xlink" content-type="doi" xlink:type="simple">10.3897/zookeys.995.49355.figure6</object-id><object-id xmlns:xlink="http://www.w3.org/1999/xlink" content-type="arpha" xlink:type="simple">C4D2B494-DECF-5B01-ACE4-E0482344B567</object-id><label>Figure 6.</label><caption><p><bold>A</bold> flank of male <italic><tp:taxon-name><tp:taxon-name-part taxon-name-part-type="genus" reg="Dendragama">Dendragama</tp:taxon-name-part> <tp:taxon-name-part taxon-name-part-type="species" reg="boulengeri">boulengeri</tp:taxon-name-part></tp:taxon-name></italic> (MZB 9825) and its thin, horizontal banding patterns, thick vertical bands along dorsal crest, small homogenous scales, and lack of enlarged, keeled scales <bold>B</bold> flank of male <italic><tp:taxon-name><tp:taxon-name-part taxon-name-part-type="genus" reg="Dendragama">D.</tp:taxon-name-part> <tp:taxon-name-part taxon-name-part-type="species" reg="schneideri">schneideri</tp:taxon-name-part></tp:taxon-name></italic> (UTA 62868) and its lack of horizontal banding along the flanks, thin vertical bands along dorsal crest, large heterogeneous scales, and enlarged, strongly keeled scales dispersed across the flanks (photographs by ENS).</p></caption><graphic xmlns:xlink="http://www.w3.org/1999/xlink" xlink:href="zookeys-995-127-g006.jpg" position="float" orientation="portrait" xlink:type="simple" id="oo_476873.jpg"><uri content-type="original_file" xlink:type="simple">https://binary.pensoft.net/fig/476873</uri></graphic></fig></tp:treatment-sec><tp:treatment-sec sec-type="description" id="SECID0EBHBG"><title>Description and variation.</title><p>The description is based on the 19 referred specimens. Where appropriate we provide character state frequencies or means ± standard deviation in parentheses. When available and not subject to interobserver biases, we also provide data gathered by MBH for the holotype in brackets.</p><p>Flank/pectoral width 2.41–3.41 (3.03 ± 0.32); thigh/shank length 1.26–1.70 (1.53 ± 0.12); brachium/antibrachium length 0.93–1.21 (1.10 ± 0.08); <abbrev xmlns:xlink="http://www.w3.org/1999/xlink" xlink:title="snout-vent length" id="ABBRID0EIHBG" xlink:type="simple">SVL</abbrev>/tail length 2.02–2.46 (2.24 ± 0.11); head length/head width 1.26–1.83 (1.62 ± 0.18); snout–vent length 61.35–79.2 mm (68.82 ± 5.59) (74 mm, tail length 145 mm).</p><p>Supralabials smooth, nine (91%) or 10 (9%); infralabials smooth eight (45%) or nine (55%); supraocular scales five (82%) or six (18%); postrostrals small, five (91%) or six (9%) [5]; scales between nasal and rostral one (100%); nasal separated from supralabials by small lorilabials (75%) or contacting first supralabial (25%); canthals from nasal to supraocular five (45%), six (45%), or seven (9%) [5]; loreal scales six (73%) or seven (27%), scales between first canthal and supralabials two (37%) or three (63%); circumorbitals 13–15, usually 11 (73%); postmentals contacting infralabials one (9%) or two (91%); first pair of postmentals in medial contact (66%) or separated by one gular (34%) [1].</p><p>Nuchal crest clearly separated from dorsal crest and gap between crests spanning 5–9 scales; dorsal crest serrate, continuous down to tail; scales on dorsum, large and heterogeneous, with series of enlarged strongly keeled, yellow/white scales in row below dorsal crest; all other scales along dorsum and flank smooth to feebly keeled; scales along flank consistent with dorsum, with more enlarged strongly keeled scales in vertical rows along sides; midbody scales 58–67 (61.36 ± 2.8) [61], gulars smooth 32–44 (36.81 ± 3.51) [30]; ventral scales 48–59 (52.45 ± 3.14) [52], ventrals keeled from chest to lower abdomen before transitioning to smooth scales near precloacal area; precloacal scale width small 0.75–1.4 (1.02 ± 0.22); scales along limbs strongly keeled, with continuation of keeled scales down to fingers on both hands and feet; subdigital lamellae on finger IV 22–26 (24.27 ± 1.19) [23]; subdigital lamellae on toe IV 25–32 (28.09 ± 2.02) [27]; dorsal crest scales 23–31 (26.63 ± 2.69) [28].</p></tp:treatment-sec><tp:treatment-sec sec-type="Coloration in life" id="SECID0EOHBG"><title>Coloration in life.</title><p>There is distinct sexual dichromatism in this species and coloration changes in all <italic><tp:taxon-name><tp:taxon-name-part taxon-name-part-type="genus" reg="Dendragama">Dendragama</tp:taxon-name-part></tp:taxon-name></italic> in response to rough handling. Females of <italic><tp:taxon-name><tp:taxon-name-part taxon-name-part-type="genus" reg="Dendragama">Dendragama</tp:taxon-name-part> <tp:taxon-name-part taxon-name-part-type="species" reg="schneideri">schneideri</tp:taxon-name-part></tp:taxon-name></italic> are typically shades of dark brown, green, and black with vertical black and yellow bands running along the extent of the dorsal crest. Bands extend almost to the end of the tail; tail bands 14–18 (12.2 ± 0.83), and enlarged green, yellow or white, strongly keeled scales are present intermittently along the flanks. Black and yellow/green bands also extend along all limbs, hands, and feet. A black spot is present under the base of the nuchal crest as in other species of <italic><tp:taxon-name><tp:taxon-name-part taxon-name-part-type="genus" reg="Dendragama">Dendragama</tp:taxon-name-part></tp:taxon-name></italic>. The throat has amber and brown coloration, which may or may not be broken up by small lateral brown lines. Brown and amber coloration extends along the lower flanks and all the way to the end of the tail. Yellow and black lines radiate around the eyes and across much of the face. Yellow, green or white enlarged tubercles are present below the eye and ear, and the mouth is pink to red.</p><p><bold>Males</bold> may also be brown but are typically much lighter in coloration. They are often bright green and yellow with incomplete stripes of black scales, which zigzag vertically along the flanks. Black bands extend along the length of the dorsal crest and throughout the extent of the tail. Bands also cross the arms, legs, hands, and feet. A black prescapular blotch is present under the base of the nuchal crest, but may be less pronounced in some specimens. The venter is much lighter than in females, with a white or cream gular region, with some brown shading along the ventral side. Darker individuals may have some brown shading along the gular region as well. Green or yellow and black stripes radiate out from the eyes and, as with females, the mouth is pink to red.</p></tp:treatment-sec><tp:treatment-sec sec-type="etymology" id="SECID0ERIBG"><title>Etymology.</title><p>The name “<italic><tp:taxon-name><tp:taxon-name-part taxon-name-part-type="genus" reg="Dendragama"/><tp:taxon-name-part taxon-name-part-type="species" reg="schneideri">schneideri</tp:taxon-name-part></tp:taxon-name></italic>” honors Gustav Schneider (17 January 1867–14 April 1948).</p><p><bold>Standard English name.</bold> Schneider’s Tree Agamid</p></tp:treatment-sec><tp:treatment-sec sec-type="distribution" id="SECID0EFJBG"><title>Distribution and natural history.</title><p><italic><tp:taxon-name><tp:taxon-name-part taxon-name-part-type="genus" reg="Dendragama">Dendragama</tp:taxon-name-part> <tp:taxon-name-part taxon-name-part-type="species" reg="schneideri">schneideri</tp:taxon-name-part></tp:taxon-name></italic> occurs in high elevation, montane forest in north Sumatra’s Bukit Barisan Mountain Range (Figs <xref ref-type="fig" rid="F1">1</xref>, <xref ref-type="fig" rid="F7">7</xref>). Our sampling encompasses Lake Toba (where the Toba blast occurred 71.6 kya) and the surrounding Karo Highlands. We hypothesize that the northern latitudinal limit of <italic><tp:taxon-name><tp:taxon-name-part taxon-name-part-type="genus" reg="Dendragama">D.</tp:taxon-name-part> <tp:taxon-name-part taxon-name-part-type="species" reg="schneideri">schneideri</tp:taxon-name-part></tp:taxon-name></italic> occurs at a break in the Barisan Range where elevation drops down into valley floors below 1000 m and does so continuously from the eastern to western edge of the range. That break in topography would certainly prohibit dispersal between montane sky islands today. Yet, maybe more importantly in terms of maintaining population differentiation, elevational ranges that drop below that point would have even prohibited dispersal during periods of glacial maxima during the Pleistocene epoch when montane forests retreated downslope 300–500 m (Hall 2009). The break occurs approximately at <named-content xmlns:xlink="http://www.w3.org/1999/xlink" content-type="dwc:verbatimCoordinates" xlink:type="simple"><named-content content-type="geo-json" specific-use="{&#34;type&#34;:&#34;Point&#34;,&#34;coordinates&#34;:[98.102583,3.196889]}" id="NCID0EMKBG" xlink:type="simple">3.196889°N 98.102583°E</named-content></named-content> and we only found populations of <italic><tp:taxon-name><tp:taxon-name-part taxon-name-part-type="genus" reg="Dendragama">D.</tp:taxon-name-part> <tp:taxon-name-part taxon-name-part-type="species" reg="dioidema">dioidema</tp:taxon-name-part></tp:taxon-name></italic> north of that point. We hypothesize that the southern latitudinal limit of <italic><tp:taxon-name><tp:taxon-name-part taxon-name-part-type="genus" reg="Dendragama">D.</tp:taxon-name-part> <tp:taxon-name-part taxon-name-part-type="species" reg="schneideri">schneideri</tp:taxon-name-part></tp:taxon-name></italic> occurs approximately near the border of Sumatra Utara and Bengkulu. Similar to the northern limitation, there is a continuous elevational break that drops below 1000 m that extends across the width of the Barisan Range at the southern end of their range.</p><fig id="F7" position="float" orientation="portrait"><object-id xmlns:xlink="http://www.w3.org/1999/xlink" content-type="doi" xlink:type="simple">10.3897/zookeys.995.49355.figure7</object-id><object-id xmlns:xlink="http://www.w3.org/1999/xlink" content-type="arpha" xlink:type="simple">AF626646-6E35-5FFA-AA55-ADB62CDB7C53</object-id><label>Figure 7.</label><caption><p><bold>A, B</bold> highland cloud forest habitat of <italic><tp:taxon-name><tp:taxon-name-part taxon-name-part-type="genus" reg="Dendragama">Dendragama</tp:taxon-name-part> <tp:taxon-name-part taxon-name-part-type="species" reg="schneideri">schneideri</tp:taxon-name-part></tp:taxon-name></italic> (Photographs by ENS). Photographs taken at Mount Kerinci, Sumatra Barat Province illustrating similar habitats to cloud forests of the Karo Highlands where <italic><tp:taxon-name><tp:taxon-name-part taxon-name-part-type="genus" reg="Dendragama">D.</tp:taxon-name-part> <tp:taxon-name-part taxon-name-part-type="species" reg="schneideri">schneideri</tp:taxon-name-part></tp:taxon-name></italic> is found.</p></caption><graphic xmlns:xlink="http://www.w3.org/1999/xlink" xlink:href="zookeys-995-127-g007.jpg" position="float" orientation="portrait" xlink:type="simple" id="oo_476874.jpg"><uri content-type="original_file" xlink:type="simple">https://binary.pensoft.net/fig/476874</uri></graphic></fig><p>All the referred specimens were found sleeping in low vegetation 0.7–2.5 m above ground and between 1200–2800 m. All were found in montane cloud forest habitat and in higher elevations some individuals were found on moss covered vegetation in stunted forests where temperatures were slightly lower. Because the forests they inhabit receive high levels of precipitation relatively evenly distributed throughout cloud forests, <italic><tp:taxon-name><tp:taxon-name-part taxon-name-part-type="genus" reg="Dendragama">D.</tp:taxon-name-part> <tp:taxon-name-part taxon-name-part-type="species" reg="schneideri">schneideri</tp:taxon-name-part></tp:taxon-name></italic> are not dependent upon water bodies. Although some individuals were located along slopes near the edges of streams, those encounters did not seem to occur in any higher frequency than individuals being found in other areas away from bodies of water.</p><p>Many of the individuals collected were found along the edges of roadways and thus it seems they survive well along the edges of disturbed habitat, although they seem to be cloud forest obligates and require the presence of montane forest in some amount in order to persist in fragmented habitat.</p><p>Virtually nothing is known about the home range sizes and movement patterns of <italic><tp:taxon-name><tp:taxon-name-part taxon-name-part-type="genus" reg="Dendragama">D.</tp:taxon-name-part> <tp:taxon-name-part taxon-name-part-type="species" reg="schneideri">schneideri</tp:taxon-name-part></tp:taxon-name></italic>; however, given that they are relatively small arboreal lizards and live in cooler temperature habitats we would expect that they don’t move long distances throughout the year and do not have large home ranges.</p><p>We documented distinct sexual dichromatism. Because the males tend to be more brightly colored, we suspect they use their brightly colored dewlaps to display during mating season. It is also likely they use their displays to defend territories, as do nearly all other brightly colored lizards (<xref ref-type="bibr" rid="B38">Sinervo and Lively 1996</xref>; <xref ref-type="bibr" rid="B41">Steffen and Guyer 2014</xref>). They may also use their colors when competing with other individuals. Although little is known about the life cycles of <italic><tp:taxon-name><tp:taxon-name-part taxon-name-part-type="genus" reg="Dendragama">D.</tp:taxon-name-part> <tp:taxon-name-part taxon-name-part-type="species" reg="schneideri">schneideri</tp:taxon-name-part></tp:taxon-name></italic> specifically, <xref ref-type="bibr" rid="B16">Harvey et al. (2017)</xref> suggest that other species of <italic><tp:taxon-name><tp:taxon-name-part taxon-name-part-type="genus" reg="Dendragama">Dendragama</tp:taxon-name-part></tp:taxon-name></italic> reach maturity at around 60 mm, females lay 2–4 ovoid eggs and probably produce multiple clutches each year. This may also be true for <italic><tp:taxon-name><tp:taxon-name-part taxon-name-part-type="genus" reg="Dendragama">D.</tp:taxon-name-part> <tp:taxon-name-part taxon-name-part-type="species" reg="schneideri">schneideri</tp:taxon-name-part></tp:taxon-name></italic> given their other similarities in life histories. Little is known about the diet of <italic><tp:taxon-name><tp:taxon-name-part taxon-name-part-type="genus" reg="Dendragama">D.</tp:taxon-name-part> <tp:taxon-name-part taxon-name-part-type="species" reg="schneideri">schneideri</tp:taxon-name-part></tp:taxon-name></italic>; however, they are suspected to be insectivores.</p></tp:treatment-sec><tp:treatment-sec><!--Section generated to contain objects referenced in tp:taxon-treatment.--><fig id="F1" position="float" orientation="portrait"><object-id xmlns:xlink="http://www.w3.org/1999/xlink" content-type="doi" xlink:type="simple">10.3897/zookeys.995.49355.figure1</object-id><object-id xmlns:xlink="http://www.w3.org/1999/xlink" content-type="arpha" xlink:type="simple">C16AFA3F-7DB1-55E3-A818-7D002FE0DFFF</object-id><label>Figure 1.</label><caption><p>Collection localities of specimens of <italic><tp:taxon-name><tp:taxon-name-part taxon-name-part-type="genus" reg="Dendragama">Dendragama</tp:taxon-name-part></tp:taxon-name></italic> used for comparisons in this study. (T) designates type locality and nearby paralectotype locality (Marapi). White dots represent hypothesized potential locations for new species or divergent populations. Dotted white lines show major biogeographic breaks.</p></caption><graphic xmlns:xlink="http://www.w3.org/1999/xlink" xlink:href="zookeys-995-127-g001.jpg" position="float" orientation="portrait" xlink:type="simple" id="oo_476868.jpg"><uri content-type="original_file" xlink:type="simple">https://binary.pensoft.net/fig/476868</uri></graphic></fig></tp:treatment-sec><ref-list><ref id="B1"><mixed-citation xmlns:xlink="http://www.w3.org/1999/xlink" xlink:type="simple"><person-group><name name-style="western"><surname>Ahl</surname><given-names>E</given-names></name></person-group> (<year>1926</year>) <article-title>Neue Eidechsen und Amphibien.</article-title><source>Zoolgischer Anzeiger</source><volume>67</volume>: <fpage>186</fpage>–<lpage>192</lpage>.</mixed-citation></ref><ref id="B45"><mixed-citation xmlns:xlink="http://www.w3.org/1999/xlink" xlink:type="simple"><person-group><name name-style="western"><surname>Werner</surname><given-names>F</given-names></name></person-group> (<year>1900</year>) <article-title>Reptilien und Batrachier aus Sumatra, gesammelt Herrn. Gustav Schneider jr., im Jahre 1897–1898.</article-title><source>Zoologische Jahrbücher</source><volume>13</volume>: <fpage>479</fpage>–<lpage>508</lpage>. <ext-link xlink:type="simple" ext-link-type="doi" xlink:href="10.5962/bhl.part.17219">https://doi.org/10.5962/bhl.part.17219</ext-link></mixed-citation></ref><ref id="B37"><mixed-citation xmlns:xlink="http://www.w3.org/1999/xlink" xlink:type="simple"><person-group><name name-style="western"><surname>Schenkel</surname><given-names>E</given-names></name></person-group> (<year>1901</year>) <article-title>Achter Nachtrag zum Katalog der herpetologischen Sammlung des Basler Museums.</article-title><source>Verhandlungen der Naturforschenden Gesellschaft in Basel</source><volume>13</volume>: <fpage>142</fpage>–<lpage>199</lpage>.</mixed-citation></ref><ref id="B46"><mixed-citation xmlns:xlink="http://www.w3.org/1999/xlink" xlink:type="simple"><person-group><name name-style="western"><surname>Wermuth</surname><given-names>H</given-names></name></person-group> (<year>1967</year>) <article-title>Liste der rezenten Amphibien und Reptilien: <tp:taxon-name><tp:taxon-name-part taxon-name-part-type="family">Agamidae</tp:taxon-name-part></tp:taxon-name>.</article-title><source>Das Tierreich</source><volume>86</volume>: <fpage>1</fpage>–<lpage>127</lpage>.</mixed-citation></ref><ref id="B6"><mixed-citation xmlns:xlink="http://www.w3.org/1999/xlink" xlink:type="simple"><person-group><name name-style="western"><surname>Denzer</surname><given-names>W</given-names></name><name name-style="western"><surname>Günther</surname><given-names>R</given-names></name><name name-style="western"><surname>Manthey</surname><given-names>U</given-names></name></person-group> (<year>1997</year>) <article-title>Kommentierter Type-nkatalog der Agamen (<tp:taxon-name><tp:taxon-name-part taxon-name-part-type="class">Reptilia</tp:taxon-name-part></tp:taxon-name>: <tp:taxon-name><tp:taxon-name-part taxon-name-part-type="order">Squamata</tp:taxon-name-part></tp:taxon-name>: <tp:taxon-name><tp:taxon-name-part taxon-name-part-type="family">Agamidae</tp:taxon-name-part></tp:taxon-name>) des Museums für Naturkunde der Humboldt-Universität zu Berlin (ehemals Zoologisches Museum Berlin).</article-title><source>Mitteilungen aus dem Zoologischen Museum in Berlin</source><volume>73</volume>: <fpage>309</fpage>–<lpage>332</lpage>. <ext-link xlink:type="simple" ext-link-type="doi" xlink:href="10.1002/mmnz.19970730209">https://doi.org/10.1002/mmnz.19970730209</ext-link></mixed-citation></ref><ref id="B14"><mixed-citation xmlns:xlink="http://www.w3.org/1999/xlink" xlink:type="simple"><person-group><name name-style="western"><surname>Hallermann</surname><given-names>J</given-names></name></person-group> (<year>2000</year>) <article-title>The taxonomic status of <italic><tp:taxon-name><tp:taxon-name-part taxon-name-part-type="genus">Acanthosaura</tp:taxon-name-part> <tp:taxon-name-part taxon-name-part-type="species">fruhstorferi</tp:taxon-name-part></tp:taxon-name></italic> Werner, 1904 and <italic><tp:taxon-name><tp:taxon-name-part taxon-name-part-type="genus">Calotes</tp:taxon-name-part> <tp:taxon-name-part taxon-name-part-type="species">brevipes</tp:taxon-name-part></tp:taxon-name></italic> Werner, 1904 (<tp:taxon-name><tp:taxon-name-part taxon-name-part-type="order">Squamata</tp:taxon-name-part></tp:taxon-name>: <tp:taxon-name><tp:taxon-name-part taxon-name-part-type="family">Agamidae</tp:taxon-name-part></tp:taxon-name>).</article-title><source>Zoosystematics and Evolution</source><volume>76</volume>(<issue>1</issue>): <fpage>143</fpage>–<lpage>150</lpage>. <ext-link xlink:type="simple" ext-link-type="doi" xlink:href="10.1002/mmnz.20000760113">https://doi.org/10.1002/mmnz.20000760113</ext-link></mixed-citation></ref><ref id="B38"><mixed-citation xmlns:xlink="http://www.w3.org/1999/xlink" xlink:type="simple"><person-group><name name-style="western"><surname>Sinervo</surname><given-names>B</given-names></name><name name-style="western"><surname>Liveley</surname><given-names>CM</given-names></name></person-group> (<year>1996</year>) <article-title>The rock-paper-scissors game and the evolution of alternative mate strategies.</article-title><source>Nature</source><volume>380</volume>: <fpage>240</fpage>–<lpage>243</lpage>. <ext-link xlink:type="simple" ext-link-type="doi" xlink:href="10.1038/380240a0">https://doi.org/10.1038/380240a0</ext-link></mixed-citation></ref><ref id="B41"><mixed-citation xmlns:xlink="http://www.w3.org/1999/xlink" xlink:type="simple"><person-group><name name-style="western"><surname>Steffen</surname><given-names>JE</given-names></name><name name-style="western"><surname>Guyer</surname><given-names>CC</given-names></name></person-group> (<year>2014</year>) <article-title>Display behavior and dewlap colour as predictors of contest success in brown anoles.</article-title><source>The Biological Journal of the Linnean Society</source><volume>111</volume>: <fpage>646</fpage>–<lpage>655</lpage>. <ext-link xlink:type="simple" ext-link-type="doi" xlink:href="10.1111/bij.12229">https://doi.org/10.1111/bij.12229</ext-link></mixed-citation></ref><ref id="B16"><mixed-citation xmlns:xlink="http://www.w3.org/1999/xlink" xlink:type="simple"><person-group><name name-style="western"><surname>Harvey</surname><given-names>MB</given-names></name><name name-style="western"><surname>Shaney</surname><given-names>K</given-names></name><name name-style="western"><surname>Sidik</surname><given-names>I</given-names></name><name name-style="western"><surname>Kurniawan</surname><given-names>N</given-names></name><name name-style="western"><surname>Smith</surname><given-names>EN</given-names></name></person-group> (<year>2017</year>) <article-title>Endemic dragons of Sumatra’s volcanoes: new species of <italic><tp:taxon-name><tp:taxon-name-part taxon-name-part-type="genus">Dendragama</tp:taxon-name-part></tp:taxon-name></italic> (<tp:taxon-name><tp:taxon-name-part taxon-name-part-type="order">Squamata</tp:taxon-name-part></tp:taxon-name>: <tp:taxon-name><tp:taxon-name-part taxon-name-part-type="family">Agamidae</tp:taxon-name-part></tp:taxon-name>) and status of <italic><tp:taxon-name><tp:taxon-name-part taxon-name-part-type="genus">Salea</tp:taxon-name-part> <tp:taxon-name-part taxon-name-part-type="species">rosaceum</tp:taxon-name-part></tp:taxon-name></italic> Thominot.</article-title><source>Herpetological Monographs</source><volume>31</volume>(<issue>1</issue>): <fpage>69</fpage>–<lpage>97</lpage>. <ext-link xlink:type="simple" ext-link-type="doi" xlink:href="10.1655/HERPMONOGRAPHS-D-16-00012">https://doi.org/10.1655/HERPMONOGRAPHS-D-16-00012</ext-link></mixed-citation></ref></ref-list></tp:taxon-treatment>
