# Supplementary material for: Phylogeny and biogeography of Sumatra´s cloud forest lizards of the genus Dendragama and status of Acanthosaura schneideri
Source: Zookeys. 2020 Nov 18;995:127–53. doi: 10.3897/zookeys.995.49355 (PMC7688618; doi:10.3897/zookeys.995.49355)
Supplement: Supplementary material 2 — Specimens included in phylogenetic assessment and GenBank accession numbers [file zookeys-995-127-s002.xlsx]

## Sheet: Sheet1
Species	Museum number	Locality	GenBank Accessions
B. cristatella	UTA 62895	Gunung Patah, Sumatera Selatan	KT180148
D. australis	MZB 13781	Gunung Patah, Sumatera Selatan	KY576737
D. australis	UTA 63424	Gunung Patah, Sumatera Selatan	KY576738
D. australis	MZB 13783	Gunung Patah, Sumatera Selatan	KY576739
D. australis	MZB 13784	Gunung Dempo, Sumatera Selatan	KY576740
D. australis	UTA 63432	Bukit Daun, Bengkulu	KY576741
D. boulengeri	MZB 13818	Gunung Marapi, Sumatera Barat	KY576742
D. dioidema	UTA 63442	Kute Baru, Aceh	KY576743
D. dioidema	MZB 13811	Bukit Sama, Aceh	KY576744
D. dioidema	MZB 13815	Hutan Timang, Aceh	KY576745
D. schneideri	UTA 62872	Gunung Sibuatan, Sumatera Utara	Pending Acceptance
D. schneideri	UTA 62874	Gunung Sibuatan, Sumatera Utara	Pending Acceptance
D. schneideri	MZB 12098	Vicinity of Tele, Sumatera Utara	Pending Acceptance
D. schneideri	MZB 12103	Above Pangururan, Sumatera Utara	Pending Acceptance
D. schneideri	MZB 14128	Above Pangururan, Sumatera Utara	Pending Acceptance
L. ludekingi	MZB 14129	Gunung Kerinci, Jambi	Pending Acceptance
P. tympanistriga	UTA 60544	near Bogor, Jawa Barat	KT180143
